# Supplementary material for: A multimodal nomogram for benign-malignant discrimination of lung-RADS ≥4A nodules: integration of oxygen enhanced zero echo time MRI, CT radiomics, and clinical factors
Source: Front Oncol. 2025 Jul 21;15:1563073. doi: 10.3389/fonc.2025.1563073 (PMC12318770; doi:10.3389/fonc.2025.1563073)
Supplement: Supplementary file 1 [file Table1.xlsx]

## Sheet: Sheet1
CT-MRI
Cohort	Model	AUC	AUC 95%CI	Acc	Acc 95%CI	Sen	Spe	PPV	NPV
Train	NaiveBayes	0.832	0.7362 - 0.9276	0.768	0.5871 - 0.8042	0.707	0.857	0.879	0.667
Test	NaiveBayes	0.698	0.5049 - 0.8906	0.633	0.4609 - 0.8058	0.333	0.933	0.833	0.583
Train	KNN	0.923	0.8600 - 0.9858	0.667	0.6853 - 0.8799	0.439	1	1	0.549
Test	KNN	0.727	0.5471 - 0.9063	0.667	0.4980 - 0.8354	0.667	0.667	0.667	0.667
Train	DecisionTree	0.971	0.9418 - 1.0000	0.768	0.8664 - 0.9887	0.61	1	1	0.636
Test	DecisionTree	0.76	0.5907 - 0.9293	0.5	0.4980 - 0.8354	0	1	0	0.5
Train	LightGBM	0.936	0.8833 - 0.9895	0.841	0.7542 - 0.9270	0.732	1	1	0.718
Test	LightGBM	0.698	0.4943 - 0.9013	0.633	0.4609 - 0.8058	0.267	1	1	0.577
Train	AdaBoost	0.987	0.9702 - 1.0000	0.928	0.8664 - 0.9887	0.902	0.964	0.974	0.871
Test	AdaBoost	0.689	0.4898 - 0.8880	0.667	0.3548 - 0.7119	0.333	1	1	0.6
Train	MLP	0.931	0.8733 - 0.9891	0.884	0.7542 - 0.9270	0.854	0.929	0.946	0.812
Test	MLP	0.756	0.5783 - 0.9329	0.7	0.4609 - 0.8058	0.533	0.867	0.8	0.65
CT
Cohort	Model	AUC	AUC 95%CI	Acc	Acc 95%CI	Sen	Spe	PPV	NPV
Train	NaiveBayes	0.804	0.6977 - 0.9104	0.783	0.5871 - 0.8042	0.951	0.536	0.75	0.882
Test	NaiveBayes	0.684	0.4879 - 0.8810	0.633	0.4609 - 0.8058	0.467	0.8	0.7	0.6
Train	KNN	0.911	0.8441 - 0.9782	0.493	0.7542 - 0.9270	0.146	1	1	0.444
Test	KNN	0.78	0.6169 - 0.9431	0.567	0.4980 - 0.8354	0.2	0.933	0.75	0.538
Train	DecisionTree	0.889	0.8220 - 0.9568	0.826	0.7542 - 0.9270	0.756	0.929	0.939	0.722
Test	DecisionTree	0.662	0.4775 - 0.8470	0.5	0.4609 - 0.8058	0	1	0	0.5
Train	LightGBM	0.905	0.8360 - 0.9750	0.826	0.7542 - 0.9270	0.805	0.857	0.892	0.75
Test	LightGBM	0.658	0.4533 - 0.8623	0.633	0.4980 - 0.8354	0.467	0.8	0.7	0.6
Train	AdaBoost	0.991	0.9772 - 1.0000	0.942	0.8869 - 0.9972	0.927	0.964	0.974	0.9
Test	AdaBoost	0.644	0.4377 - 0.8512	0.633	0.3548 - 0.7119	0.333	0.933	0.833	0.583
Train	MLP	0.9	0.8231 - 0.9766	0.841	0.7720 - 0.9381	0.854	0.821	0.875	0.793
Test	MLP	0.778	0.6114 - 0.9442	0.7	0.4609 - 0.8058	0.467	0.933	0.875	0.636
OE-ZTE-MRI
Cohort	Model	AUC	AUC 95%CI	Acc	Acc 95%CI	Sen	Spe	PPV	NPV
Train	NaiveBayes	0.817	0.7187 - 0.9154	0.754	0.6355 - 0.8427	0.78	0.714	0.8	0.69
Test	NaiveBayes	0.653	0.4480 - 0.8587	0.667	0.4609 - 0.8058	0.6	0.733	0.692	0.647
Train	KNN	0.886	0.8138 - 0.9588	0.667	0.6685 - 0.8677	0.439	1	1	0.549
Test	KNN	0.664	0.4734 - 0.8555	0.5	0.4247 - 0.7753	0	1	0	0.5
Train	DecisionTree	0.907	0.8409 - 0.9736	0.623	0.7193 - 0.9039	0.366	1	1	0.519
Test	DecisionTree	0.598	0.3843 - 0.8112	0.567	0.4980 - 0.8354	0.333	0.8	0.625	0.545
Train	LightGBM	0.871	0.7901 - 0.9521	0.783	0.6853 - 0.8799	0.829	0.714	0.81	0.741
Test	LightGBM	0.716	0.5236 - 0.9075	0.667	0.4609 - 0.8058	0.4	0.933	0.857	0.609
Train	AdaBoost	0.94	0.8910 - 0.9897	0.812	0.7542 - 0.9270	0.707	0.964	0.967	0.692
Test	AdaBoost	0.664	0.4640 - 0.8648	0.567	0.3893 - 0.7440	0.333	0.8	0.625	0.545
Train	MLP	0.821	0.7208 - 0.9220	0.783	0.6355 - 0.8427	0.805	0.75	0.825	0.724
Test	MLP	0.733	0.5517 - 0.9150	0.633	0.4247 - 0.7753	0.333	0.933	0.833	0.583
